# Supplementary material for: ColoWeb: a resource for analysis of colocalization of genomic features
Source: BMC Genomics. 2015 Feb 28;16(1):142. doi: 10.1186/s12864-015-1345-3 (PMC4364483; doi:10.1186/s12864-015-1345-3)
Supplement: Additional file 5: Table S1. — Comparison of the features of ColoWeb with existing tools for analyzing and visualizing sets of genomic locations. [file 12864_2015_1345_MOESM5_ESM.xlsx]

## Sheet: Sheet1
Table S1. Feature Comparison of ColoWeb with Other Tools for Analyzing and Visualizing Genomic Co-location
	Web interface services			Command line programs
Feature	ColoWeb	EpiGRAPH		ngs.plot	seqMiner
Ease of use
Web interface/no installation	√	√
Simple Chromosome Position (.bed) input	√				√
Co-location analysis
Numerical measure of co-location strength	√				√
p-value of co-location	√	√
Cross-feature comparison	√*
Cross-sample comparison	√**	√		√	√
Variable window size	√			√
Visualization
Histogram	√			√	√
Heatmap	√			√	√
Boxplot		√
Feature sets
Pre-compiled feature sets	√	√		∆***
Variuos human cell line-specific sets	√
Last update	2014	2008		2013	2011
*Through AMI and BMI
**Normalization supports cross-sample comparison but the tool processes one sample at a time so manual steps are needed to assemble / compare samples
***Download and installation needed
Below rows have been removed from the above table, but left here just in case.
